# Supplementary material for: Integration of Maps Enables a Cytogenomics Analysis of the Complete Karyotype in Solea senegalensis
Source: Int J Mol Sci. 2022 May 11;23(10):5353. doi: 10.3390/ijms23105353 (PMC9140517; doi:10.3390/ijms23105353)
Supplement: Supplementary file 1 [file ijms-23-05353-s001.zip]

Archive with 13 entries (13 files):
- Figure S40.pdf
- Supplementary Figures S1-39.pdf
- Supplementary Materials Legends.pdf
- Table S10_New Seq rep.pdf
- Table S1_modified.pdf
- Table S2.pdf
- Table S3_New.pdf
- Table S4 .pdf
- Table S5.pdf
- Table S6_modified.pdf
- Table S7_modified.pdf
- Table S8 fam.xlsx
- Table S9_Rep.xlsx
