# Supplementary material for: Integration of Maps Enables a Cytogenomics Analysis of the Complete Karyotype in Solea senegalensis
Source: Int J Mol Sci. 2022 May 11;23(10):5353. doi: 10.3390/ijms23105353 (PMC9140517; doi:10.3390/ijms23105353)
Supplement: Supplementary file 1 [file ijms-23-05353-s001.zip › Table S8 fam.xlsx]

## Sheet: NL_per_Mb
Chromosome	BAC	total length	Retroelements	SINEs	Penelope	LINEs	CRE/SLACS	L2/CR1/Rex	R1/LOA/Jockey	R2/R4/NeSL	RTE/Bov-B	L1/CIN4	LTR elements	BEL/Pao	Ty1/Copia	Gypsy/DIRS1	Retroviral	DNA transposons	hobo-Activator	Tc1-IS630-Pogo	PiggyBac	Tourist/Harbinger	Other
Ch3	54H18	369972	505.444	59.464	13.5145	283.805	0	194.609	10.8116	2.70291	29.732	16.2174	162.174	2.70291	2.70291	62.1669	29.732	1383.89	789.249	105.413	32.4349	45.9494	27.0291
Ch3	9C12	212503	559.992	47.0582	18.8233	362.348	0	258.82	9.41163	9.41163	28.2349	4.70582	150.586	0	0	70.5872	32.9407	1148.22	536.463	188.233	37.6465	51.764	14.1174
Ch3	73A11	285024	543.814	77.1865	14.0339	319.271	0	224.542	7.01695	3.50848	35.0848	10.5254	147.356	3.50848	0	52.6271	10.5254	908.695	445.577	143.848	14.0339	84.2034	28.0678
Ch3	9J4	139953	414.425	28.581	0	250.084	0	128.615	7.14526	7.14526	35.7263	35.7263	135.76	7.14526	0	42.8715	7.14526	1064.64	507.313	178.631	57.162	57.162	42.8715
Ch3	4B13	248656	619.33	48.2594	24.1297	357.924	0	201.081	8.04324	4.02162	40.2162	28.1513	213.146	8.04324	12.0649	80.4324	28.1513	1463.87	671.611	156.843	12.0649	52.2811	36.1946
Ch5	74M4	113449	396.654	8.81453	8.81453	185.105	0	141.033	8.81453	8.81453	17.6291	0	202.734	0	0	96.9599	35.2581	828.566	449.541	79.3308	8.81453	26.4436	17.6291
Ch5	72B11	205219	467.793	24.3642	4.87284	224.151	0	151.058	14.6185	9.74569	24.3642	0	219.278	4.87284	0	116.948	29.2371	994.06	497.03	136.44	48.7284	43.8556	14.6185
Ch5	3I18	259398	666.929	46.261	11.5652	420.204	0	242.87	7.71016	15.4203	69.3914	26.9856	200.464	0	0	111.797	15.4203	1387.83	624.523	219.74	46.261	80.9567	46.261
Ch6	64A8	200895	602.305	99.5545	0	318.574	0	179.198	9.95545	14.9332	59.7327	14.9332	184.176	0	0	89.599	24.8886	1174.74	647.104	124.443	29.8663	104.532	24.8886
Ch6	47B18	21855	686.342	0	0	503.317	0	366.049	0	0	137.268	0	183.024	0	0	45.7561	45.7561	823.61	274.537	137.268	91.5122	45.7561	45.7561
Ch6	20D18	220317	617.292	59.0059	27.2335	372.191	0	236.024	13.6167	4.53891	40.8502	18.1557	186.095	9.07783	4.53891	68.0837	27.2335	1384.37	780.693	186.095	31.7724	59.0059	40.8502
Ch6	11O20	89778	490.098	55.6929	33.4158	334.158	0	211.633	11.1386	0	22.2772	22.2772	100.247	0	0	55.6929	0	1069.3	601.484	189.356	22.2772	22.2772	22.2772
Ch6	31A1	75031	733.03	53.3113	66.6391	453.146	0	319.868	0	0	13.3278	26.6556	226.573	13.3278	0	93.2948	26.6556	1612.67	986.259	146.606	0	66.6391	53.3113
Ch6	67P7	236533	490.418	46.5051	4.22774	274.803	0	202.932	4.22774	0	21.1387	33.8219	169.11	0	8.45548	63.4161	16.911	976.608	460.824	131.06	8.45548	80.3271	16.911
Ch6	48K7	180050	427.659	22.2161	11.108	316.579	0	216.606	0	0	72.2022	11.108	88.8642	0	0	55.5401	11.108	894.196	433.213	105.526	38.8781	83.3102	16.662
Ch6	16E16	43095	672.932	0	0	440.886	0	278.455	0	0	116.023	23.2045	232.045	0	0	162.432	46.4091	904.977	324.864	116.023	116.023	92.8182	0
Ch7	7H22	99162	262.197	0	10.0845	211.775	0	131.099	10.0845	20.169	30.2535	0	50.4225	0	0	20.169	0	615.155	363.042	60.507	10.0845	40.338	10.0845
Ch7	13O12	221096	737.236	63.3209	22.6146	461.338	0	334.696	13.5688	27.1375	31.6605	13.5688	212.577	31.6605	4.52292	76.8897	13.5688	872.924	443.246	135.688	4.52292	49.7521	9.04584
Ch7	76F9	164709	443.206	48.5705	0	261.066	0	151.783	0	0	30.3566	36.4279	133.569	12.1426	0	42.4992	24.2853	880.34	467.491	139.64	12.1426	42.4992	12.1426
Ch7	47G8	47250	1164.02	105.82	0	719.577	0	529.101	0	42.328	21.164	42.328	338.624	0	0	126.984	21.164	1544.97	740.741	232.804	21.164	84.6561	105.82
Ch7	19H19	70801	367.226	28.2482	28.2482	268.358	0	141.241	0	0	28.2482	28.2482	70.6205	0	0	42.3723	28.2482	1115.8	663.832	112.993	14.1241	56.4964	14.1241
Ch7	44K21	274794	669.592	65.5036	18.1954	389.383	0	276.571	10.9173	7.27818	32.7518	14.5564	214.706	7.27818	3.63909	109.173	7.27818	1673.98	877.021	171.037	3.63909	109.173	36.3909
Ch7	39D10	238145	810.431	83.9824	12.5974	495.496	0	272.943	54.5886	8.39824	37.7921	33.593	230.952	37.7921	0	104.978	12.5974	1696.45	919.608	188.961	25.1947	88.1816	54.5886
Ch8	8O7	175561	552.515	56.9603	22.7841	313.281	0	216.449	11.3921	5.69603	11.3921	34.1762	182.273	0	0	102.528	22.7841	820.228	358.85	165.185	11.3921	51.2642	28.4801
Ch8	31A12	68858	973.017	130.704	0	551.86	0	392.111	29.0453	43.5679	43.5679	29.0453	290.453	0	0	116.181	29.0453	1713.67	813.268	261.408	58.0906	130.704	14.5226
Ch8	46P22	56471	1629.15	35.4164	17.7082	1239.57	0	584.371	17.7082	17.7082	194.79	88.541	354.164	0	17.7082	247.915	0	1823.95	1097.91	318.748	35.4164	0	17.7082
Ch8	57C10	203648	559.789	103.119	9.82087	314.268	0	211.149	4.91043	24.5522	44.1939	4.91043	142.403	0	4.91043	29.4626	34.373	716.923	407.566	88.3878	19.6417	44.1939	4.91043
Ch9	32B8	196621	610.311	76.2889	20.3437	361.101	0	228.867	20.3437	15.2578	10.1719	25.4296	172.922	0	0	86.4608	15.2578	1083.3	523.85	147.492	10.1719	76.2889	45.7733
Ch9	39F2	77120	479.772	51.8672	0	298.237	0	194.502	0	0	38.9004	38.9004	129.668	0	0	90.7676	0	1296.68	765.041	142.635	25.9336	90.7676	77.8008
Ch9	72B11	205219	467.793	24.3642	4.87284	224.151	0	151.058	14.6185	9.74569	24.3642	0	219.278	4.87284	0	116.948	29.2371	994.06	497.03	136.44	48.7284	43.8556	14.6185
Ch9	57G16	57838	622.428	17.2897	0	397.662	0	242.055	51.869	0	51.869	17.2897	207.476	0	0	103.738	17.2897	1296.73	501.4	293.924	86.4484	69.1587	0
Ch9	4N9	181836	896.412	93.4908	0	571.944	0	313.469	54.9946	0	65.9935	76.9925	230.977	0	0	109.989	27.4973	1539.85	725.929	197.981	16.4984	153.985	32.9968
Ch9	51E10	25326	513.306	0	0	276.396	0	197.426	0	0	39.4851	39.4851	236.911	0	0	78.9702	39.4851	1184.55	434.336	157.94	39.4851	157.94	0
Ch11	72B11	205219	467.793	24.3642	4.87284	224.151	0	151.058	14.6185	9.74569	24.3642	0	219.278	4.87284	0	116.948	29.2371	994.06	497.03	136.44	48.7284	43.8556	14.6185
Ch11	4E10	70615	467.323	42.4839	14.1613	283.226	0	198.258	0	14.1613	14.1613	14.1613	141.613	0	0	42.4839	28.3226	750.549	226.581	184.097	0	127.452	14.1613
Ch11	45L11	363100	597.632	63.3434	19.2784	371.798	0	239.603	16.5244	16.5244	22.0325	24.7866	162.49	2.75406	0	79.8678	24.7866	1074.08	515.01	145.965	19.2784	90.8841	13.7703
Ch11	31F1	50345	695.203	39.7259	19.8629	456.848	0	297.944	39.7259	39.7259	39.7259	0	198.629	0	0	99.3147	19.8629	1628.76	913.696	99.3147	0	178.767	79.4518
Ch11	38F24	55286	379.843	54.2633	0	235.141	0	180.878	0	0	36.1755	0	90.4388	18.0878	0	36.1755	18.0878	904.388	289.404	144.702	54.2633	90.4388	0
Ch11	3N10	54814	638.523	109.461	72.9741	346.627	0	218.922	18.2435	0	36.487	0	182.435	0	0	91.2176	18.2435	1039.88	383.114	127.705	0	72.9741	72.9741
Ch12	13F2	22854	962.632	131.268	87.512	743.852	0	568.828	0	0	43.756	0	87.512	0	0	87.512	0	1400.19	875.12	43.756	43.756	0	131.268
Ch12	38B21	189219	734.599	84.5581	26.4244	422.791	0	253.674	5.28488	15.8546	47.5639	26.4244	227.25	0	0	84.5581	31.7093	1231.38	597.192	237.82	36.9942	68.7035	31.7093
Ch12	13E1	29739	538.014	33.6259	0	336.259	0	201.755	0	0	0	100.878	168.129	0	0	33.6259	33.6259	1714.92	874.273	403.511	0	67.2518	67.2518
Ch12	57N7	202890	773.818	113.362	9.85756	428.804	0	290.798	4.92878	9.85756	44.359	39.4302	231.653	14.7863	0	93.6468	29.5727	1394.84	704.815	221.795	78.8605	83.7892	19.7151
Ch12	35D17	112174	829.069	115.891	8.91472	436.821	0	294.186	8.91472	0	35.6589	35.6589	276.356	8.91472	8.91472	124.806	35.6589	1497.67	775.581	222.868	62.4031	89.1472	53.4883
Ch16	76A22	39500	1113.92	126.582	25.3165	784.81	0	582.278	0	0	50.6329	126.582	202.532	0	25.3165	75.9494	25.3165	1215.19	531.646	202.532	0	151.899	50.6329
Ch16	57N7	202890	773.818	113.362	9.85756	428.804	0	290.798	4.92878	9.85756	44.359	39.4302	231.653	14.7863	0	93.6468	29.5727	1394.84	704.815	221.795	78.8605	83.7892	19.7151
Ch16	52E17	182264	427.951	38.4058	5.48655	296.274	0	224.948	10.9731	0	27.4327	10.9731	93.2713	0	0	27.4327	16.4596	888.821	406.004	153.623	5.48655	71.3251	5.48655
Ch16	25P16	50626	237.032	39.5054	39.5054	158.022	0	98.7635	0	0	0	0	39.5054	0	0	39.5054	0	375.301	197.527	0	19.7527	118.516	0
Ch16	54E18	135720	375.774	14.7362	0	206.307	0	125.258	0	7.36811	29.4724	14.7362	154.73	7.36811	7.36811	58.9449	44.2087	641.026	338.933	88.4173	7.36811	14.7362	7.36811
Ch16	9N8	50351	1052.61	79.4423	19.8606	675.26	0	536.236	0	0	39.7212	39.7212	297.909	19.8606	0	119.163	19.8606	1688.15	774.563	218.466	19.8606	158.885	19.8606
Ch16	53D20	91167	822.666	43.8755	10.9689	559.413	0	438.755	21.9378	21.9378	21.9378	21.9378	219.378	10.9689	10.9689	87.7511	10.9689	1864.71	987.199	153.564	10.9689	131.627	65.8133
Ch16	71N11	169060	1076.54	141.961	35.4904	668.402	0	449.545	23.6602	0	65.0657	47.3205	266.178	17.7452	5.91506	112.386	17.7452	1880.99	916.834	301.668	29.5753	130.131	17.7452

## Sheet: Coverage
Chromosome	BAC	total length	Retroelements	SINEs	Penelope	LINEs	CRE/SLACS	L2/CR1/Rex	R1/LOA/Jockey	R2/R4/NeSL	RTE/Bov-B	L1/CIN4	LTR elements	BEL/Pao	Ty1/Copia	Gypsy/DIRS1	Retroviral	DNA transposons	hobo-Activator	Tc1-IS630-Pogo	PiggyBac	Tourist/Harbinger	Other
Ch3	54H18	369972	5.43	0.5	0.06	2.22	0	1.59	0.07	0.01	0.32	0.1	2.7	0	0	2.05	0.17	13.6	7.34	0.78	0.13	0.33	0.17
Ch3	9C12	212503	3.94	0.23	0.12	2.64	0	1.85	0.07	0	0.37	0	1.07	0	0	0.57	0.11	10.17	5.13	0.99	0.43	0.63	0.06
Ch3	73A11	285024	5.14	0.71	0.15	3.17	0	2.22	0.01	0.01	0.53	0.12	1.26	0.01	0	0.55	0.04	9.17	4.08	1.84	0.12	1.22	0.28
Ch3	9J4	139953	3.97	0.22	0	1.74	0	1.15	0.02	0	0.18	0.3	2.01	0.06	0	0.89	0	9.89	4.38	1.61	0.5	0.59	0.61
Ch3	4B13	248656	5.44	0.39	0.6	3.02	0	1.79	0.05	0.15	0.1	0.12	2.02	0.11	0.06	0.82	0.12	13.97	6.16	1.18	0.14	0.43	0.29
Ch5	74M4	113449	3.73	0.16	0.03	1.47	0	1.32	0.09	0	0.03	0	2.1	0	0	0.66	0.08	8.25	5.41	0.48	0.29	0.06	0.23
Ch5	72B11	205219	4.36	0.28	0.02	2.18	0	1.81	0.12	0.01	0.08	0	1.9	0	0	0.82	0.09	8.95	4.88	0.96	0.51	0.27	0.33
Ch5	3I18	259398	4.98	0.3	0.05	2.7	0	1.83	0.06	0.03	0.34	0.14	1.99	0	0	1.02	0.04	12.98	5.32	1.74	0.64	0.56	0.5
Ch6	64A8	200895	10.4	1.01	0	6.95	0	5.16	0.01	0.04	1.36	0.12	2.43	0	0	0.88	0.19	12	6.63	1.2	0.16	1.47	0.43
Ch6	47B18	21855	7.05	0	0	4.49	0	3.3	0	0	1.19	0	2.56	0	0	0.17	0.09	4.04	1.34	0.28	0.46	0.12	0.29
Ch6	20D18	220317	6.44	0.56	0.19	4.43	0	3.38	0.04	0.03	0.52	0.1	1.45	0.03	0.01	0.44	0.1	14	8.13	2.54	0.2	0.53	0.35
Ch6	11O20	89778	3.68	0.27	0.3	2.79	0	2.06	0.02	0	0.17	0.13	0.61	0	0	0.42	0	11.56	7.01	1.72	0.05	0.2	0.33
Ch6	31A1	75031	5.64	0.6	0.59	3.45	0	2.33	0	0	0.21	0.22	1.59	0.03	0	0.73	0.04	16.68	10.38	1.36	0	0.68	0.73
Ch6	67P7	236533	4.24	0.22	0.02	2.23	0	1.54	0.02	0	0.29	0.31	1.79	0	0.04	0.52	0.1	9.3	4.57	1.86	0.02	0.46	0.14
Ch6	48K7	180050	3.92	0.13	0.06	3.08	0	2.28	0	0	0.54	0.16	0.71	0	0	0.43	0.05	7.61	4.23	0.53	0.4	0.68	0.24
Ch6	16E16	43095	5.52	0	0	4.32	0	2.83	0	0	1.31	0.04	1.21	0	0	0.83	0.34	7.97	2.89	0.56	1.17	1.37	0
Ch7	7H22	99162	3.47	0	0.07	2.5	0	1.13	0.12	0.4	0.78	0	0.97	0	0	0.22	0	7.83	3.62	1.82	0.66	0.22	0.05
Ch7	13O12	221096	8.5	0.63	0.19	5.36	0	3.94	0.06	0.7	0.22	0.17	2.51	0.4	0.03	1.17	0.08	8.64	4.26	1.38	0.01	0.48	0.08
Ch7	76F9	164709	3.92	0.26	0	2.41	0	1.55	0	0	0.38	0.31	1.25	0.04	0	0.31	0.2	7.69	4.09	0.98	0.1	0.62	0.05
Ch7	47G8	47250	9.26	0.68	0	5.01	0	4.7	0	0.05	0.07	0.04	3.57	0	0	0.73	0.04	15.78	6.68	2.2	0.3	1.15	0.92
Ch7	19H19	70801	3.3	0.21	0.27	2.73	0	1.52	0	0	0.18	0.47	0.36	0	0	0.27	0.09	10.18	6.16	1.31	0.21	0.37	0.14
Ch7	44K21	274794	5.67	0.57	0.17	3.12	0	2.19	0.06	0.04	0.45	0.06	1.98	0.03	0.01	1.29	0.03	15.52	8.19	1.58	0.12	1.15	0.51
Ch7	39D10	238145	6.52	0.77	0.26	3.61	0	2.08	0.34	0	0.36	0.18	2.14	0.26	0	0.87	0.05	17.13	9.94	1.56	0.21	0.65	0.55
Ch8	8O7	175561	6.07	0.69	0.13	4.12	0	2.93	0.09	0.09	0.05	0.78	1.26	0	0	0.58	0.08	7.49	2.79	1.94	0.08	0.49	0.41
Ch8	31A12	68858	8.88	0.73	0	5.18	0	4.08	0.11	0.37	0.4	0.16	2.96	0	0	0.61	0.04	15.44	6.96	2.47	0.75	1.51	0.14
Ch8	46P22	56471	28.55	0.18	0.07	19.09	0	8.39	0.1	0.22	3.24	1.26	9.28	0	0	7.99	0	15.06	10.64	1.53	0.04	0	0.02
Ch8	57C10	203648	7.16	0.87	0.12	4.8	0	3.73	0.02	0.31	0.42	0	1.49	0	0	0.38	0.11	7.17	4.06	1.01	0.34	0.44	0.04
Ch9	32B8	196621	4.35	0.49	0.19	2.53	0	1.5	0.3	0.08	0.02	0.15	1.33	0	0	0.54	0.07	9.88	4.98	1.63	0.06	0.73	0.38
Ch9	39F2	77120	4.35	0.43	0	2.51	0	2.01	0	0	0.19	0.3	1.41	0	0	0.81	0	11.84	6.92	1.12	0.48	0.88	0.85
Ch9	72B11	205219	4.36	0.28	0.02	2.18	0	1.81	0.12	0.01	0.08	0	1.9	0	0	0.82	0.09	8.95	4.88	0.96	0.51	0.27	0.33
Ch9	57G16	57838	6.76	0.37	0	3.7	0	3.01	0.08	0	0.37	0.02	2.7	0	0	0.87	0.31	9.51	4.06	2.01	0.4	0.55	0
Ch9	4N9	181836	24.22	0.77	0	16.83	0	5.57	1.58	0	1.13	4.3	6.62	0	0	4.35	0.3	22.7	10.35	4.7	0.34	2.18	0.39
Ch9	51E10	25326	10.67	0	0	2.18	0	0.94	0	0	0.41	0.83	8.49	0	0	1.69	0.26	10.72	4.29	1.54	0	1.66	0
Ch11	72B11	205219	4.36	0.28	0.02	2.18	0	1.81	0.12	0.01	0.08	0	1.9	0	0	0.82	0.09	8.95	4.88	0.96	0.51	0.27	0.33
Ch11	4E10	70615	3.95	0.78	0.06	1.33	0	0.76	0	0	0.07	0.03	1.83	0	0	0.42	0.08	6.28	2.15	1.39	0	0.94	0.3
Ch11	45L11	363100	7.29	0.65	0.11	5.39	0	4.37	0.09	0.03	0.46	0.24	1.25	0.02	0	0.49	0.22	10.24	5.76	1.21	0.09	0.8	0.14
Ch11	31F1	50345	6.42	0.47	0.06	3.36	0	2.66	0.18	0.29	0.15	0	2.59	0	0	1.42	0.05	14.51	8.83	0.52	0	1.36	0.6
Ch11	38F24	55286	3.78	0.67	0	2.44	0	1.78	0	0	0.38	0	0.67	0.05	0	0.14	0	11.69	3.26	3.6	0.59	0.43	0
Ch11	3N10	54814	6.72	0.74	0.24	4.82	0	4.15	0.2	0	0.24	0	1.15	0	0	0.7	0.02	8.44	2.89	0.98	0	0.64	0.82
Ch12	13F2	22854	21.9	1.26	0.73	19.83	0	17.36	0	0	0.62	0	0.82	0	0	0.82	0	10.46	6.82	0.07	0.35	0	1.16
Ch12	38B21	189219	5.92	0.61	0.14	3.1	0	1.99	0.07	0.13	0.32	0.06	2.21	0	0	0.71	0.22	11.58	5.45	2.96	0.15	0.53	0.47
Ch12	13E1	29739	4.58	0	0	3.4	0	2.67	0	0	0	0.34	1.17	0	0	0.05	0.5	18.76	9.13	4.68	0	0.35	0.3
Ch12	57N7	202890	7.99	0.98	0.08	5.05	0	3.21	0.03	0.05	0.17	1.26	1.95	0.01	0	0.41	0.25	14.91	7.45	1.1	0.88	1.06	0.36
Ch12	35D17	112174	5.98	0.52	0.04	2.72	0	1.9	0.11	0	0.26	0.23	2.74	0.03	0.04	0.91	0.14	13.12	5.98	1.59	0.63	0.76	0.45
Ch16	76A22	39500	20.82	1.05	0.04	17.42	0	10.56	0	0	1.02	5.79	2.34	0	1.16	0.14	0.14	29.02	12.42	1.33	0	2.33	0.41
Ch16	57N7	202890	7.99	0.98	0.08	5.05	0	3.21	0.03	0.05	0.17	1.26	1.95	0.01	0	0.41	0.25	14.91	7.45	1.1	0.88	1.06	0.36
Ch16	52E17	182264	4.07	0.26	0.01	3.05	0	2.34	0.02	0	0.53	0.05	0.76	0	0	0.15	0.08	9.08	3.75	2	0.09	0.89	0.09
Ch16	25P16	50626	1.12	0.25	0.09	0.72	0	0.63	0	0	0	0	0.16	0	0	0.16	0	4.12	1.79	0	0.11	1.8	0
Ch16	54E18	135720	1.98	0.17	0	1.16	0	0.69	0	0.01	0.17	0.08	0.65	0	0	0.29	0.1	5.15	2.92	0.48	0.02	0.12	0.04
Ch16	9N8	50351	10.28	0.65	0.16	7.43	0	5.1	0	0	0.42	0.19	2.21	0.07	0	0.73	0.03	18.44	8.09	2.71	0.05	1.35	0.02
Ch16	53D20	91167	6.03	0.35	0.08	3.67	0	3.36	0.06	0	0.05	0.03	2	0	0.07	0.41	0.19	16.86	9.63	0.92	0.06	1.07	0.69
Ch16	71N11	169060	8.95	1.28	0.21	5.86	0	3.72	0.15	0	1.25	0.28	1.81	0.16	0	0.58	0.06	15.67	6.97	3.23	0.04	1	0.07
