# Supplementary material for: Integration of Maps Enables a Cytogenomics Analysis of the Complete Karyotype in Solea senegalensis
Source: Int J Mol Sci. 2022 May 11;23(10):5353. doi: 10.3390/ijms23105353 (PMC9140517; doi:10.3390/ijms23105353)
Supplement: Supplementary file 1 [file ijms-23-05353-s001.zip › Table S9_Rep.xlsx]

## Sheet: NL_Mb
Chromosome	BAC	total length	Retroelements	DNA transposons	SmallRNA	Satellites	Simple repeats	Low complexity
Ch3	54H18	369972	505.444	1383.89	18.9204	16.2174	554.096	40.5436
Ch3	9C12	212503	559.992	1148.22	9.41163	4.70582	649.403	94.1163
Ch3	73A11	285024	543.814	908.695	3.50848	7.01695	382.424	45.6102
Ch3	9J4	139953	414.425	1064.64	0	0	342.972	21.4358
Ch3	4B13	248656	619.33	1463.87	16.0865	8.04324	422.27	40.2162
Ch5	74M4	113449	396.654	828.566	0	17.6291	290.88	17.6291
Ch5	72B11	205219	467.793	994.06	4.87284	9.74569	336.226	34.1099
Ch5	3I18	259398	666.929	1387.83	26.9856	11.5652	451.044	57.8262
Ch6	64A8	200895	602.305	1174.74	19.9109	64.7104	388.263	49.7772
Ch6	47B18	21855	686.342	823.61	0	0	686.342	45.7561
Ch6	20D18	220317	617.292	1384.37	13.6167	13.6167	503.819	59.0059
Ch6	11O20	89778	490.098	1069.3	11.1386	0	456.682	55.6929
Ch6	31A1	75031	733.03	1612.67	53.3113	0	346.523	53.3113
Ch6	67P7	236533	490.418	976.608	21.1387	12.6832	401.635	46.5051
Ch6	48K7	180050	427.659	894.196	16.662	5.55401	572.063	44.4321
Ch6	16E16	43095	672.932	904.977	23.2045	23.2045	881.773	46.4091
Ch7	7H22	99162	262.197	615.155	110.93	0	252.113	30.2535
Ch7	13O12	221096	737.236	872.924	4.52292	4.52292	398.017	22.6146
Ch7	76F9	164709	443.206	880.34	0	12.1426	497.848	78.9271
Ch7	47G8	47250	1164.02	1544.97	21.164	21.164	296.296	63.4921
Ch7	19H19	70801	367.226	1115.8	0	28.2482	692.081	42.3723
Ch7	44K21	274794	669.592	1673.98	7.27818	3.63909	454.886	36.3909
Ch7	39D10	238145	810.431	1696.45	4.19912	12.5974	390.518	37.7921
Ch8	8O7	175561	552.515	820.228	5.69603	5.69603	347.458	28.4801
Ch8	31A2	68858	973.017	1713.67	29.0453	0	406.634	29.0453
Ch8	46P22	56471	1629.15	1823.95	35.4164	35.4164	743.745	70.8328
Ch8	57C10	203648	559.789	716.923	39.2835	0	333.909	24.5522
Ch9	32B8	196621	610.311	1083.3	5.08593	10.1719	513.679	86.4608
Ch9	39F2	77120	479.772	1296.68	25.9336	0	492.739	12.9668
Ch9	72B11	205219	467.793	994.06	4.87284	9.74569	336.226	34.1099
Ch9	57G16	57838	622.428	1296.73	0	0	414.952	51.869
Ch9	4N9	181836	896.412	1539.85	10.9989	10.9989	181.482	21.9978
Ch9	51E10	25326	513.306	1184.55	0	78.9702	434.336	0
Ch11	72B11	205219	467.793	994.06	4.87284	9.74569	336.226	34.1099
Ch11	4E10	70615	467.323	750.549	28.3226	0	354.032	14.1613
Ch11	45L11	363100	597.632	1074.08	2.75406	8.26219	374.552	24.7866
Ch11	31F1	50345	695.203	1628.76	0	19.8629	317.807	19.8629
Ch11	38F24	55286	379.843	904.388	18.0878	0	361.755	36.1755
Ch11	3N10	54814	638.523	1039.88	0	0	383.114	36.487
Ch12	13F2	22854	962.632	1400.19	0	0	131.268	43.756
Ch12	38B21	189219	734.599	1231.38	5.28488	26.4244	570.767	52.8488
Ch12	13E1	29739	538.014	1714.92	0	0	100.878	33.6259
Ch12	57N7	202890	773.818	1394.84	24.6439	9.85756	621.026	44.359
Ch12	35D17	112174	829.069	1497.67	26.7442	35.6589	588.372	53.4883
Ch16	76A22	39500	1113.92	1215.19	50.6329	50.6329	253.165	25.3165
Ch16	57N7	202890	773.818	1394.84	24.6439	9.85756	621.026	44.359
Ch16	52E17	182264	427.951	888.821	0	0	373.085	54.8655
Ch16	25P16	50626	237.032	375.301	0	0	197.527	59.2581
Ch16	54E18	135720	375.774	641.026	14.7362	7.36811	574.713	58.9449
Ch16	9N8	50351	1052.61	1688.15	19.8606	0	377.351	39.7212
Ch16	53D20	91167	822.666	1864.71	0	32.9066	515.537	43.8755
Ch16	71N11	169060	1076.54	1880.99	23.6602	0	952.325	41.4054

## Sheet: Coverage
Chromosome	BAC	total length	Retroelements	DNA transposons	SmallRNA	Satellites	Simple repeats	Low complexity
Ch3	54H18	369972	5.43	13.6	0.17	0.15	1.95	0.2
Ch3	9C12	212503	3.94	10.17	0.03	0.09	2.26	0.39
Ch3	73A11	285024	5.14	9.17	0.01	0.02	1.42	0.2
Ch3	9J4	139953	3.97	9.89	0	0	1.48	0.09
Ch3	4B13	248656	5.44	13.97	0.04	0.05	1.53	0.2
Ch5	74M4	113449	3.73	8.25	0	0.02	1.11	0.14
Ch5	72B11	205219	4.36	8.95	0.02	0.01	1.29	0.15
Ch5	3I18	259398	4.98	12.98	0.08	0.3	1.57	0.3
Ch6	64A8	200895	10.4	12	0.12	3.86	1.44	0.19
Ch6	47B18	21855	7.05	4.04	0	0	1.91	0.24
Ch6	20D18	220317	6.44	14	0.14	0.07	1.77	0.3
Ch6	11O20	89778	3.68	11.56	0.12	0	1.6	0.26
Ch6	31A1	75031	5.64	16.68	0.47	0	1.24	0.34
Ch6	67P7	236533	4.24	9.3	0.05	0.04	1.56	0.19
Ch6	48K7	180050	3.92	7.61	0.13	0.02	2.09	0.16
Ch6	16E16	43095	5.52	7.97	0.15	0.04	3.39	0.18
Ch7	7H22	99162	3.47	7.83	1.36	0	1.02	0.11
Ch7	13O12	221096	8.5	8.64	0.02	0.02	1.51	0.1
Ch7	76F9	164709	3.92	7.69	0	0.05	1.96	0.41
Ch7	47G8	47250	9.26	15.78	0.15	0.26	0.92	0.25
Ch7	19H19	70801	3.3	10.18	0	0.36	3.07	0.23
Ch7	44K21	274794	5.67	15.52	0.1	0	1.49	0.2
Ch7	39D10	238145	6.52	17.13	0.04	0.22	1.9	0.16
Ch8	8O7	175561	6.07	7.49	0.01	0.05	1.26	0.12
Ch8	31A2	68858	8.88	15.44	0.08	0	2.24	0.13
Ch8	46P22	56471	28.55	15.06	0.11	0.19	3.18	0.32
Ch8	57C10	203648	7.16	7.17	0.29	0	1.03	0.1
Ch9	32B8	196621	4.35	9.88	0.02	0.26	1.82	0.36
Ch9	39F2	77120	4.35	11.84	0.17	0	1.69	0.04
Ch9	72B11	205219	4.36	8.95	0.02	0.01	1.29	0.15
Ch9	57G16	57838	6.76	9.51	0	0	1.62	0.17
Ch9	4N9	181836	24.22	22.7	0.01	0.06	0.86	0.17
Ch9	51E10	25326	10.67	10.72	0	11.24	1.41	0
Ch11	72B11	205219	4.36	8.95	0.02	0.01	1.29	0.15
Ch11	4E10	70615	3.95	6.28	0.21	0	1.33	0.04
Ch11	45L11	363100	7.29	10.24	0.02	0.01	1.38	0.12
Ch11	31F1	50345	6.42	14.51	0	0.14	1.02	0.16
Ch11	38F24	55286	3.78	11.69	0.04	0	1.21	0.21
Ch11	3N10	54814	6.72	8.44	0	0	1.1	0.19
Ch12	13F2	22854	21.9	10.46	0	0	0.91	0.26
Ch12	38B21	189219	5.92	11.58	0	0.17	2.48	0.25
Ch12	13E1	29739	4.58	18.76	0	0	0.39	0.23
Ch12	57N7	202890	7.99	14.91	0.12	0.11	2.13	0.23
Ch12	35D17	112174	5.98	13.12	0.15	0.39	2.49	0.27
Ch16	76A22	39500	20.82	29.02	0.37	0.51	0.98	0.13
Ch16	57N7	202890	7.99	14.91	0.12	0.11	2.13	0.23
Ch16	52E17	182264	4.07	9.08	0	0	1.52	0.25
Ch16	25P16	50626	1.12	4.12	0	0	0.67	0.2
Ch16	54E18	135720	1.98	5.15	0.06	0	2.02	0.24
Ch16	9N8	50351	10.28	18.44	0.13	0	1.3	0.21
Ch16	53D20	91167	6.03	16.86	0	0.48	2.09	0.2
Ch16	71N11	169060	8.95	15.67	0.12	0	4.63	0.17
